# Supplementary material for: Effects of Cerebrospinal Fluids from Alzheimer and Non-Alzheimer Patients on Neurons–Astrocytes–Microglia Co-Culture
Source: Int J Mol Sci. 2024 Feb 21;25(5):2510. doi: 10.3390/ijms25052510 (PMC10931816; doi:10.3390/ijms25052510)
Supplement: Supplementary file 1 [file ijms-25-02510-s001.zip]

Archive with 1 entries (1 files):
- ijms-2844799-supplementary.pdf
